# Supplementary material for: The importance of data quality for generating reliable distribution models for rare, elusive, and cryptic species
Source: PLoS One. 2017 Jun 22;12(6):e0179152. doi: 10.1371/journal.pone.0179152 (PMC5480872; doi:10.1371/journal.pone.0179152)
Supplement: S1 Appendix — (XLSX) [file pone.0179152.s001.xlsx]

## Sheet: Verifiable Fisher Records
X_(Albers, NAD83)	Y_(Albers, NAD83)
-2.11267e+06	2.52108e+06
-2.11154e+06	2.52059e+06
-2.20562e+06	2.43632e+06
-2.12157e+06	2.50737e+06
-2.1302e+06	2.50912e+06
-2.11643e+06	2.51318e+06
-2.09182e+06	2.54289e+06
-2.20533e+06	2.45909e+06
-2.21083e+06	2.4508e+06
-2.1121e+06	2.52229e+06
-2.11585e+06	2.5176e+06
-2.11656e+06	2.51393e+06
-2.1153e+06	2.51586e+06
-2.12588e+06	2.51194e+06
-2.12287e+06	2.51117e+06
-2.13063e+06	2.50333e+06
-2.13099e+06	2.51027e+06
-2.21169e+06	2.45879e+06
-2.21723e+06	2.45715e+06
-2.20764e+06	2.44563e+06
-2.26991e+06	2.4551e+06
-2.12807e+06	2.50497e+06
-2.11379e+06	2.50763e+06
-2.1139e+06	2.47956e+06
-2.11875e+06	2.47786e+06
-2.12099e+06	2.47664e+06
-2.28339e+06	2.45135e+06
-2.25728e+06	2.43265e+06
-2.28046e+06	2.43655e+06
-2.27168e+06	2.4276e+06
-2.19197e+06	2.39839e+06
-2.19302e+06	2.39796e+06
-2.19259e+06	2.39731e+06
-2.18463e+06	2.39446e+06
-2.26559e+06	2.41071e+06
-2.19501e+06	2.39434e+06
-2.28362e+06	2.41039e+06
-2.22668e+06	2.39571e+06
-2.27914e+06	2.40374e+06
-2.21051e+06	2.38732e+06
-2.28045e+06	2.39572e+06
-2.28687e+06	2.39496e+06
-2.28732e+06	2.39341e+06
-2.28003e+06	2.39182e+06
-2.28937e+06	2.39348e+06
-2.28659e+06	2.39058e+06
-2.26692e+06	2.38136e+06
-2.27619e+06	2.38052e+06
-2.27652e+06	2.37904e+06
-2.28269e+06	2.3802e+06
-2.28422e+06	2.37813e+06
-2.2079e+06	2.36082e+06
-2.27507e+06	2.37158e+06
-2.27656e+06	2.36929e+06
-2.28861e+06	2.37016e+06
-2.28415e+06	2.36666e+06
-2.28057e+06	2.36121e+06
-2.2908e+06	2.36335e+06
-2.20501e+06	2.34454e+06
-2.21004e+06	2.34464e+06
-2.26927e+06	2.35141e+06
-2.28596e+06	2.35406e+06
-2.27321e+06	2.34888e+06
-2.27892e+06	2.34949e+06
-2.26996e+06	2.34478e+06
-2.26595e+06	2.34257e+06
-2.2936e+06	2.34273e+06
-2.27051e+06	2.33759e+06
-2.27051e+06	2.33759e+06
-2.16647e+06	2.31509e+06
-2.29444e+06	2.34056e+06
-2.28157e+06	2.33188e+06
-2.2944e+06	2.33362e+06
-2.30112e+06	2.33358e+06
-2.30886e+06	2.33467e+06
-2.19883e+06	2.30942e+06
-2.20447e+06	2.30886e+06
-2.30139e+06	2.32557e+06
-2.29506e+06	2.3232e+06
-2.2933e+06	2.31397e+06
-2.23631e+06	2.29998e+06
-2.29044e+06	2.30641e+06
-2.28265e+06	2.29594e+06
-2.28265e+06	2.29594e+06
-2.29349e+06	2.29773e+06
-2.21191e+06	2.27635e+06
-2.28367e+06	2.28889e+06
-2.21416e+06	2.27181e+06
-2.31174e+06	2.28686e+06
-2.23556e+06	2.24594e+06
-2.25383e+06	2.24707e+06
-2.0474e+06	1.88693e+06
-2.04895e+06	1.88312e+06
-2.04787e+06	1.8825e+06
-2.04979e+06	1.88072e+06
-2.03711e+06	1.83919e+06
-2.02691e+06	1.82159e+06
-2.03687e+06	1.80925e+06
-2.00912e+06	1.77187e+06
-1.99991e+06	1.7429e+06
-2.00206e+06	1.70406e+06
-2.00206e+06	1.70406e+06
-1.99877e+06	1.69609e+06
-1.99706e+06	1.69467e+06
-1.99223e+06	1.69358e+06
-1.96925e+06	1.68738e+06
-1.99958e+06	1.68799e+06
-1.96975e+06	1.67611e+06
-1.98254e+06	1.67795e+06
-1.99824e+06	1.68044e+06
-1.99852e+06	1.67016e+06
-1.98402e+06	1.6669e+06
-2.00562e+06	1.67021e+06
-2.00283e+06	1.66906e+06
-1.99889e+06	1.66404e+06
-2.00432e+06	1.66474e+06
-2.00538e+06	1.66136e+06
-2.00386e+06	1.65998e+06
-2.00338e+06	1.65988e+06
-2.00155e+06	1.64726e+06
-2.00299e+06	1.64541e+06
-2.00527e+06	1.64427e+06
-2.22219e+06	2.44632e+06
-2.22292e+06	2.44075e+06
-2.21864e+06	2.43887e+06

## Sheet: Unscreened Fisher Records
X_(Albers, NAD83)	Y_(Albers, NAD83)
-1.88278e+06	3.13482e+06
-1.89688e+06	3.13474e+06
-1.77869e+06	3.09803e+06
-1.78924e+06	3.09692e+06
-1.79028e+06	3.09626e+06
-1.84349e+06	3.10317e+06
-1.82032e+06	3.09597e+06
-1.86383e+06	3.09966e+06
-1.84605e+06	3.09175e+06
-1.84518e+06	3.08321e+06
-2.11195e+06	3.13669e+06
-1.83532e+06	3.07364e+06
-1.82959e+06	3.06949e+06
-1.87259e+06	3.07774e+06
-1.84391e+06	3.07124e+06
-1.8376e+06	3.06857e+06
-1.8432e+06	3.06938e+06
-1.82684e+06	3.05868e+06
-2.07951e+06	3.10094e+06
-2.05723e+06	3.09616e+06
-2.04056e+06	3.08483e+06
-1.81262e+06	3.03507e+06
-2.11783e+06	3.09922e+06
-2.04657e+06	3.08239e+06
-1.90028e+06	3.04862e+06
-1.80375e+06	3.02558e+06
-1.91839e+06	3.05019e+06
-1.80503e+06	3.02526e+06
-1.80695e+06	3.02349e+06
-1.80851e+06	3.02348e+06
-2.1249e+06	3.09107e+06
-2.04035e+06	3.07271e+06
-1.91091e+06	3.04073e+06
-2.04382e+06	3.06799e+06
-2.09132e+06	3.07594e+06
-2.01502e+06	3.0531e+06
-1.92026e+06	3.02746e+06
-1.91424e+06	3.02438e+06
-1.83116e+06	3.00409e+06
-2.0504e+06	3.04493e+06
-1.90895e+06	3.01367e+06
-2.03857e+06	3.04113e+06
-1.90858e+06	3.01163e+06
-2.01915e+06	3.02784e+06
-2.09722e+06	3.04346e+06
-2.10103e+06	3.04412e+06
-1.8367e+06	2.98729e+06
-2.09534e+06	3.03719e+06
-2.09767e+06	3.03715e+06
-2.04494e+06	3.02497e+06
-2.03227e+06	3.02212e+06
-2.08424e+06	3.03258e+06
-2.02232e+06	3.01747e+06
-2.03548e+06	3.01498e+06
-2.0639e+06	3.02075e+06
-2.03269e+06	3.01354e+06
-1.92622e+06	2.98374e+06
-2.04605e+06	3.00924e+06
-1.9137e+06	2.97335e+06
-1.94961e+06	2.97827e+06
-2.0415e+06	2.9975e+06
-2.0364e+06	2.99466e+06
-2.03935e+06	2.99381e+06
-2.09926e+06	3.00465e+06
-1.85411e+06	2.94913e+06
-1.85299e+06	2.94553e+06
-1.88491e+06	2.93964e+06
-1.97851e+06	2.9536e+06
-1.91113e+06	2.93149e+06
-1.92845e+06	2.92579e+06
-1.93421e+06	2.92066e+06
-1.93258e+06	2.91993e+06
-1.93855e+06	2.92038e+06
-1.92642e+06	2.91633e+06
-1.93713e+06	2.9181e+06
-1.92349e+06	2.9092e+06
-1.92352e+06	2.9092e+06
-1.92362e+06	2.9092e+06
-1.93232e+06	2.91034e+06
-1.95615e+06	2.91412e+06
-1.9336e+06	2.90926e+06
-1.92602e+06	2.9071e+06
-1.95644e+06	2.90775e+06
-1.95583e+06	2.90411e+06
-1.93701e+06	2.89687e+06
-1.94183e+06	2.89371e+06
-1.92323e+06	2.88875e+06
-1.91961e+06	2.88587e+06
-1.99822e+06	2.89545e+06
-1.96714e+06	2.87786e+06
-2.09882e+06	2.89382e+06
-1.97689e+06	2.86366e+06
-1.98336e+06	2.82659e+06
-2.00462e+06	2.95147e+06
-2.12791e+06	2.8397e+06
-2.13156e+06	2.81874e+06
-2.14596e+06	2.7967e+06
-2.15638e+06	2.7938e+06
-2.15619e+06	2.78727e+06
-2.16802e+06	2.76122e+06
-2.03767e+06	2.7661e+06
-2.04258e+06	2.72066e+06
-2.02333e+06	2.71159e+06
-2.02599e+06	2.7205e+06
-2.00614e+06	2.73035e+06
-1.98012e+06	2.73102e+06
-2.0234e+06	2.67343e+06
-2.0541e+06	2.69198e+06
-2.02836e+06	2.66582e+06
-2.03095e+06	2.65388e+06
-2.01744e+06	2.58997e+06
-2.03013e+06	2.61247e+06
-2.04381e+06	2.59624e+06
-2.05311e+06	2.59872e+06
-2.00213e+06	2.56841e+06
-2.02641e+06	2.61642e+06
-2.0142e+06	2.64939e+06
-2.04329e+06	2.60912e+06
-2.17193e+06	2.63312e+06
-2.13194e+06	2.5929e+06
-2.1794e+06	2.65317e+06
-2.07131e+06	2.57377e+06
-2.06667e+06	2.57816e+06
-2.06669e+06	2.57756e+06
-2.06689e+06	2.58534e+06
-2.03101e+06	2.63873e+06
-2.08338e+06	2.56468e+06
-2.09325e+06	2.56907e+06
-2.06408e+06	2.58303e+06
-2.08105e+06	2.56386e+06
-2.12983e+06	2.5127e+06
-2.1795e+06	2.54927e+06
-2.1476e+06	2.53819e+06
-2.08841e+06	2.54136e+06
-2.09405e+06	2.54538e+06
-2.10423e+06	2.52705e+06
-2.08698e+06	2.52864e+06
-2.21698e+06	2.62539e+06
-2.08773e+06	2.55204e+06
-2.08959e+06	2.52124e+06
-2.256e+06	2.52488e+06
-2.24547e+06	2.53189e+06
-2.23376e+06	2.59148e+06
-2.2831e+06	2.48505e+06
-2.24694e+06	2.51323e+06
-2.26163e+06	2.51942e+06
-2.26339e+06	2.50418e+06
-2.27183e+06	2.46272e+06
-2.26362e+06	2.52418e+06
-2.26313e+06	2.52288e+06
-2.2625e+06	2.52471e+06
-2.27399e+06	2.46713e+06
-2.22754e+06	2.49641e+06
-2.22397e+06	2.49853e+06
-2.2355e+06	2.46739e+06
-2.22882e+06	2.4759e+06
-2.20314e+06	2.43113e+06
-2.17508e+06	2.46183e+06
-2.14548e+06	2.42922e+06
-2.13996e+06	2.43051e+06
-2.11997e+06	2.46578e+06
-2.12479e+06	2.50105e+06
-2.13294e+06	2.51e+06
-2.11622e+06	2.50345e+06
-2.1218e+06	2.50995e+06
-2.12628e+06	2.50867e+06
-2.10158e+06	2.51391e+06
-2.09996e+06	2.52034e+06
-2.09845e+06	2.49783e+06
-2.09537e+06	2.50114e+06
-2.09211e+06	2.49998e+06
-2.0887e+06	2.50866e+06
-2.09262e+06	2.51092e+06
-2.08569e+06	2.5039e+06
-2.09689e+06	2.50779e+06
-2.08489e+06	2.49176e+06
-2.09767e+06	2.4949e+06
-2.10116e+06	2.49447e+06
-2.09179e+06	2.50879e+06
-2.08865e+06	2.5083e+06
-2.09696e+06	2.49366e+06
-2.0935e+06	2.4847e+06
-2.09687e+06	2.49719e+06
-2.09059e+06	2.5083e+06
-2.09429e+06	2.50869e+06
-2.09216e+06	2.49965e+06
-2.0979e+06	2.49851e+06
-2.09609e+06	2.49881e+06
-2.11804e+06	2.43357e+06
-2.06629e+06	2.5652e+06
-2.05439e+06	2.56811e+06
-2.108e+06	2.49849e+06
-2.09779e+06	2.48639e+06
-2.09475e+06	2.48945e+06
-2.11001e+06	2.46688e+06
-2.05348e+06	2.52968e+06
-2.11013e+06	2.43114e+06
-2.07823e+06	2.50162e+06
-2.08215e+06	2.43347e+06
-2.07042e+06	2.44181e+06
-2.01211e+06	2.41488e+06
-2.02317e+06	2.54859e+06
-2.01657e+06	2.42323e+06
-2.09215e+06	2.47994e+06
-2.10963e+06	2.44207e+06
-2.10905e+06	2.43709e+06
-2.08771e+06	2.46338e+06
-2.0994e+06	2.4395e+06
-2.10857e+06	2.46511e+06
-2.11158e+06	2.46525e+06
-2.10593e+06	2.49268e+06
-2.09757e+06	2.43293e+06
-2.20519e+06	2.44501e+06
-2.11702e+06	2.5113e+06
-2.09676e+06	2.49697e+06
-2.03181e+06	2.74781e+06
-2.0873e+06	2.60867e+06
-2.03824e+06	2.59854e+06
-2.13002e+06	2.50531e+06
-2.03826e+06	2.59846e+06
-2.08401e+06	2.59576e+06
-2.24498e+06	2.44001e+06
-2.24498e+06	2.44004e+06
-2.24314e+06	2.43945e+06
-2.24313e+06	2.43948e+06
-2.24276e+06	2.44133e+06
-2.24275e+06	2.44136e+06
-2.2505e+06	2.43566e+06
-2.2477e+06	2.43128e+06
-2.26844e+06	2.43468e+06
-2.27974e+06	2.4342e+06
-2.26353e+06	2.42702e+06
-2.27856e+06	2.42706e+06
-2.23858e+06	2.39523e+06
-2.23342e+06	2.3932e+06
-2.27219e+06	2.39944e+06
-2.25344e+06	2.39551e+06
-2.26831e+06	2.39578e+06
-2.20314e+06	2.38208e+06
-2.27714e+06	2.39705e+06
-2.23904e+06	2.38869e+06
-2.24708e+06	2.38792e+06
-2.27374e+06	2.39217e+06
-2.20087e+06	2.37562e+06
-2.25538e+06	2.38643e+06
-2.21206e+06	2.37653e+06
-2.26865e+06	2.38542e+06
-2.10367e+06	2.34574e+06
-2.27268e+06	2.37962e+06
-2.25591e+06	2.37516e+06
-2.24535e+06	2.37255e+06
-2.1755e+06	2.3544e+06
-2.12881e+06	2.34161e+06
-2.26689e+06	2.36634e+06
-2.22089e+06	2.35522e+06
-2.1391e+06	2.33716e+06
-2.13127e+06	2.33454e+06
-2.16535e+06	2.34085e+06
-2.12542e+06	2.33139e+06
-2.21178e+06	2.3446e+06
-2.22569e+06	2.34609e+06
-2.26031e+06	2.35047e+06
-2.15967e+06	2.32824e+06
-2.27727e+06	2.34926e+06
-2.18205e+06	2.32825e+06
-2.27102e+06	2.34692e+06
-2.23593e+06	2.3381e+06
-2.25823e+06	2.34242e+06
-2.15856e+06	2.32041e+06
-2.14876e+06	2.31832e+06
-2.19677e+06	2.32838e+06
-2.16698e+06	2.3203e+06
-2.27079e+06	2.34031e+06
-2.15885e+06	2.31477e+06
-2.17191e+06	2.3147e+06
-2.28413e+06	2.33455e+06
-2.2525e+06	2.32709e+06
-2.27331e+06	2.33043e+06
-2.20239e+06	2.31165e+06
-2.19704e+06	2.31052e+06
-2.17921e+06	2.30674e+06
-2.30746e+06	2.32993e+06
-2.08838e+06	2.28352e+06
-2.20445e+06	2.30639e+06
-2.18217e+06	2.30167e+06
-2.20038e+06	2.30363e+06
-2.2616e+06	2.3152e+06
-2.22795e+06	2.30577e+06
-2.08536e+06	2.27529e+06
-2.1098e+06	2.27864e+06
-2.26967e+06	2.31063e+06
-2.12099e+06	2.27745e+06
-2.30893e+06	2.31572e+06
-2.25317e+06	2.30397e+06
-2.17721e+06	2.28674e+06
-2.2656e+06	2.30437e+06
-2.21334e+06	2.29315e+06
-2.23523e+06	2.29328e+06
-2.25329e+06	2.29578e+06
-2.25743e+06	2.29451e+06
-2.24321e+06	2.28326e+06
-2.12452e+06	2.25801e+06
-2.11868e+06	2.25486e+06
-2.25245e+06	2.2823e+06
-2.20435e+06	2.27215e+06
-2.26012e+06	2.28257e+06
-2.24994e+06	2.27708e+06
-2.20018e+06	2.26556e+06
-2.20661e+06	2.26597e+06
-2.09688e+06	2.22916e+06
-2.2589e+06	2.26083e+06
-2.11194e+06	2.22582e+06
-2.08693e+06	2.21664e+06
-2.09474e+06	2.2107e+06
-2.26132e+06	2.24517e+06
-2.31748e+06	2.25218e+06
-2.07627e+06	2.1972e+06
-2.05493e+06	2.1926e+06
-2.07619e+06	2.17623e+06
-2.07082e+06	2.12836e+06
-2.12202e+06	2.13527e+06
-2.07489e+06	2.12367e+06
-2.06651e+06	2.0971e+06
-2.05077e+06	2.09254e+06
-2.08025e+06	2.09797e+06
-2.04564e+06	2.09047e+06
-2.07594e+06	2.08367e+06
-2.07618e+06	2.07881e+06
-2.04992e+06	2.04557e+06
-2.05036e+06	2.04557e+06
-2.05053e+06	2.00379e+06
-2.05185e+06	1.9851e+06
-2.06626e+06	1.98188e+06
-2.04063e+06	1.97377e+06
-2.05325e+06	1.97227e+06
-2.04164e+06	1.96921e+06
-2.04487e+06	1.95679e+06
-2.03475e+06	1.93852e+06
-2.01539e+06	1.90318e+06
-2.01049e+06	1.90019e+06
-2.01243e+06	1.89858e+06
-2.0134e+06	1.89125e+06
-2.0176e+06	1.88801e+06
-1.99461e+06	1.87563e+06
-1.99171e+06	1.87059e+06
-2.01463e+06	1.86469e+06
-2.00531e+06	1.86046e+06
-1.98187e+06	1.85366e+06
-1.98711e+06	1.85307e+06
-2.05722e+06	1.86058e+06
-1.99069e+06	1.84314e+06
-1.98598e+06	1.82676e+06
-1.98026e+06	1.80247e+06
-1.99143e+06	1.76371e+06
-2.0236e+06	1.76977e+06
-2.02197e+06	1.76461e+06
-2.01728e+06	1.76071e+06
-1.96359e+06	1.74291e+06
-2.01009e+06	1.75144e+06
-1.99639e+06	1.74651e+06
-1.99722e+06	1.73127e+06
-2.00384e+06	1.72687e+06
-1.99526e+06	1.71471e+06
-1.95484e+06	1.70466e+06
-2.00633e+06	1.71568e+06
-2.01232e+06	1.71639e+06
-1.99856e+06	1.70759e+06
-1.99429e+06	1.70185e+06
-1.99185e+06	1.69196e+06
-1.97614e+06	1.67957e+06
-1.97913e+06	1.67446e+06
-2.01009e+06	1.67649e+06
-2.0168e+06	1.67123e+06
-2.00948e+06	1.66674e+06
-2.01646e+06	1.66443e+06
-2.0473e+06	2.04204e+06
-2.04195e+06	2.01447e+06
-2.06548e+06	2.58326e+06
-2.08454e+06	2.54615e+06
-2.19355e+06	2.43828e+06
-2.11629e+06	2.47318e+06
-2.11148e+06	2.50774e+06
-2.12956e+06	2.50022e+06
-2.13276e+06	2.50396e+06
-2.10213e+06	2.4796e+06
-2.06741e+06	2.52659e+06
-2.07225e+06	2.51608e+06
-2.05804e+06	2.52973e+06
-2.20889e+06	2.44062e+06
